# Supplementary material for: Effectiveness of Astaxanthin as a Feed Supplement to Improve Growth Performance and Feed Utilization in Aquaculture Animals: A Meta-Analysis
Source: Antioxidants (Basel). 2025 May 19;14(5):609. doi: 10.3390/antiox14050609 (PMC12109285; doi:10.3390/antiox14050609)
Supplement: Supplementary file 1 [file antioxidants-14-00609-s001.zip]

Archive with 1 entries (1 files):
- antioxidants-3594341-supplementary.pdf
